# Supplementary material for: Photoprotective and Antiaging Effects of a Standardized Red Orange (Citrus sinensis (L.) Osbeck) Extract in Asian and Caucasian Subjects: A Randomized, Double-Blind, Controlled Study
Source: Nutrients. 2022 May 27;14(11):2241. doi: 10.3390/nu14112241 (PMC9182634; doi:10.3390/nu14112241)
Supplement: Supplementary file 1 [file nutrients-14-02241-s001.zip]

Archive with 1 entries (1 files):
- nutrients-1725625-supplementary.pdf
